# Supplementary material for: One Year on: An Overview of Singapore’s Response to COVID-19—What We Did, How We Fared, How We Can Move Forward
Source: Int J Environ Res Public Health. 2021 Aug 30;18(17):9125. doi: 10.3390/ijerph18179125 (PMC8431401; doi:10.3390/ijerph18179125)
Supplement: Supplementary file 1 [file ijerph-18-09125-s001.zip]

Archive with 1 entries (1 files):
- ijerph-1306940-supplementary.pdf
